# Supplementary material for: Dual Transcriptome Analysis Reveals the Changes in Gene Expression in Both Cotton and Verticillium dahliae During the Infection Process
Source: J Fungi (Basel). 2024 Nov 7;10(11):773. doi: 10.3390/jof10110773 (PMC11595654; doi:10.3390/jof10110773)
Supplement: Supplementary file 1 [file jof-10-00773-s001.zip]

Archive with 1 entries (1 files):
- jof-3288626-supplementary.pdf
